# Supplementary material for: Associations of Lactoferrin-Fortified Formula with Infant Growth and Gut Microbiota: A Real-World Observational Study
Source: Nutrients. 2025 Dec 12;17(24):3896. doi: 10.3390/nu17243896 (PMC12736245; doi:10.3390/nu17243896)
Supplement: Supplementary file 1 [file nutrients-17-03896-s001.zip]

Archive with 1 entries (1 files):
- nutrients-3986820-supplementary.pdf
